# Supplementary material for: Negative effects of urbanization on plants: A global meta‐analysis
Source: Ecol Evol. 2023 Mar 31;13(4):e9894. doi: 10.1002/ece3.9894 (PMC10065982; doi:10.1002/ece3.9894)
Supplement: Supplementary file 2 — Appendix S2. [file ECE3-13-e9894-s001.xlsx]

## Sheet: Sheet1
city	gradient	area	latitude	study	plant	UN	UM	USD	SN	SM	SSD	population	density	logpop	logdensity	NTL mean	NTL sum	NTL sum LOG	average greeness	greeness	GDP		GDPA	logGDPA	group	ARTICLE
shanghai	US	all	31	1	tree	39	19.07	6.59	67	12.42	8.9	24150000	3809	7.38292	3.58081	60.71	226332	5.35475			558209761280	24472119	22810	4.35813	three	社会经济因素和绿地管理方式对城乡梯度上植物多样性格局的影响
shanghai	US	all	31	1	herb	39	35.87	12.17	67	43.36	11.98	24150000	3809	7.38292	3.58081	60.71	226332	5.35475			558209761280	24472119	22810	4.35813	three	社会经济因素和绿地管理方式对城乡梯度上植物多样性格局的影响
Strasbourg	US	all	48	2	tree	30	16.66	0.005	36	17.5	0.036	277270	3542	5.4429	3.54925	54.52	17121	4.23353	45	1.65321	7485444096	422097	17733.9	4.24881	three	Are plant communities mainly determined by anthropogenic land cover along urban riparian corridors?
Strasbourg	US	all	48	2	herb	30	36.66	9.09	36	27	60	277270	3542	5.4429	3.54925	54.52	17121	4.23353	45	1.65321	7485444096	422097	17733.9	4.24881	three	Are plant communities mainly determined by anthropogenic land cover along urban riparian corridors?
shanghai	US	all	31	3	herb	609	3.98	2.44	405	4.04	2.49	24250000	3826	7.38471	3.58274	59.79	222914	5.34814	35	1.54407	558209761280	24472119	22810	4.35813	three	Distribution patterns and traits of weed communities along an urban–rural gradient under rapid urbanization in Shanghai, China
Santiago	US	all	33	5	herb	10	14.7	5.1	5	32	3.62	7000000	7589	6.8451	3.88018	62.86	55887	4.74731	28	1.44716	65661448192	5451825	12043.9	4.08077	three	Drivers of Biodiversity Patterns in Parks of a Growing South American Megacity
Santiago	US	all	33	5	tree	10	20.4	6.19	5	18.2	3.96	7000000	7589	6.8451	3.88018	62.86	55887	4.74731	29	1.4624	65661448192	5451825	12043.9	4.08077	three	Drivers of Biodiversity Patterns in Parks of a Growing South American Megacity
Cincinnati	US	all	39	7	tree	32	5.29	1.7	32	6.83	2.59			#N/A	#N/A											Effects of natural and anthropogenic environmental influences on tree community composition and structure in forests along an urban-wildland gradient in southwestern Ohio
Cleveland	US	all	41	10	tree	54	2.6	2.28	56	2.99	1.87	372624	1851	5.57127	3.26741	61.64	130131	5.11438	50	1.69897	36591910912	1188874	30778.6	4.48825	four	Exotic trees contribute to urban forest diversity and ecosystem services in inner-city Cleveland, OH_x0002_
guangzhou	US	all	23	11	tree	10	39	14	5	49	13	12700800	1708	7.10383	3.23249	52.29	536083	5.72923			291848847360	40589878	7190.19	3.85674	two	Impact of atmospheric nitrogen deposition on soil properties and herb-layer diversity in remnant forests along an urban–rural gradient in Guangzhou, southern China
guangzhou	US	all	23	11	shrub	10	50.5	11.16	5	57	15.65	12700800	1708	7.10383	3.23	52.29	536083	5.72923			291848847360	40589878	7190.19	3.85674	two	Impact of atmospheric nitrogen deposition on soil properties and herb-layer diversity in remnant forests along an urban–rural gradient in Guangzhou, southern China
guangzhou	US	all	23	11	herb	10	26	4.71	5	25	6.71	12700800	1708	7.10383	3.23249	52.29	536083	5.72923			291848847360	40589878	7190.19	3.85674	two	Impact of atmospheric nitrogen deposition on soil properties and herb-layer diversity in remnant forests along an urban–rural gradient in Guangzhou, southern China
Winnipeg	US	all	49	12	herb	5	33.2	9.17	5	71.2	5.37			#N/A	#N/A											Impacts of land use on riparian forest along an urban – rural gradient in southern Manitoba
Winnipeg	US	all	49	12	shrub	5	8.4	1.34	5	15.8	3.13			#N/A	#N/A											Impacts of land use on riparian forest along an urban – rural gradient in southern Manitoba
Winnipeg	US	all	49	12	tree	5	5	1.57	5	6.6	1.12			#N/A	#N/A											Impacts of land use on riparian forest along an urban – rural gradient in southern Manitoba
wuhan	US	all	30	13	shrub	54	12.91	3.35	27	17.93	6.4	10020000	1180	7.00087	3.07188	54.12	53741	4.73031	30	1.47712	58189459456	7344344	7923.03	3.89889	two	Influence of Anthropogenic Disturbances on Understory Plant Diversity of Urban Forests in Wuhan, Central China
wuhan	US	all	30	13	herb	54	3.07	1.7	27	4.05	1.66	10020000	1180	7.00087	3.07188	54.12	53741	4.73031	30	1.47712	58189459456	7344344	7923.03	3.89889	two	Influence of Anthropogenic Disturbances on Understory Plant Diversity of Urban Forests in Wuhan, Central China
Sydney	US	all	33	14	herb	3	2.18	0.28	4	1.02	0.38	4637436	1015	6.66628	3.00647	58.18	98039	4.9914	43	1.63347	112955924480	3745334	30159.1	4.47942	four	Invasive weeds in urban riparian zones: the influence of catchment imperviousness and soil chemistry across an urbanization gradient
Georgia	US	all	30	15		24	7.99	3.07	44	8.71	4.63			#N/A	#N/A											Non-native plants in the understory of riparian forests across a land use gradient in the Southeast
Georgia	US	all	30	15		24	8.19	0.94	44	10.11	3.43			#N/A	#N/A											Non-native plants in the understory of riparian forests across a land use gradient in the Southeast
Pavlodar, Kazakhstan	US	all	52	17		14	29.3	7.86	11	42.7	5.64	336810	535	5.52738	2.72835	54.42	18285	4.26209	35	1.54407	2119963904	235888	8987.16	3.95362	two	Patterns in understory woody diversity and soil nitrogen across native- and non-native-urban tropical forests
hongkong	US	all	22	18		7	24.68	10.25	24	33.58	14.86	7550000	6822	6.87795	3.83391	61.67	16652	4.22147	26	1.41497	119186964480	4620189	25797	4.41157	four	Revegetation of subtropical soil slopes: Groundcover performance and the implications of urban development and slope features on plant community
shanghai	US	all	31	19		6	15.82	3.93	8	11.9	3.22	24190000	3816	7.38364	3.58161	59.99	223658	5.34958	35		558209761280	24472119	22810	4.35813	three	Spatiotemporal dynamics of plant diversity in response to farmers’ evolved settlements in Shanghai
Portland	US	all	45	20		24	4	0.98	24	4.7	1.47	485995	1404	5.68663	3.14737	59.78	109887	5.04095	43	1.63347	27560605696	1229025	22424.8	4.35073	four	The influence of urbanization on forest stand dynamics in Northwestern Oregon
Morogoro	US	all	6	21	tree	40	82.6	8.85	40	75.2	22.14	315866	1095	5.4995	3.03941	36.7	734	2.8657	40	1.60206	665606336	361662	1840.41	3.26491	one	Urban sprawl and species movement may decimate natural plant diversity in an Afro-tropical city
municipality of Montes Claros,	US	all	16	22	tree	3	18.33	2.89	3	18	1.73	417478	117	5.62063	2.06819	61.68	4071	3.6097	32	1.50515	3761955328	350428	10735.3	4.03081	two	Urbanization alters the composition, but not the diversity and structure, of Neotropical savanna woody plant communities
New York metropolitan	US	all	40	23	tree	58	82	24.42	87	83.8	25.62	8174930	11314	6.91248	4.05362	60.34	591401	5.77188	45	1.65321	556301418496	15597301	35666.5	4.55226	four	Urbanization promotes non-native woody species and diverse plant assemblages in the New York metropolitan region
state of Ohio	US	all	40	24		15	15.39	1.52	15	15.91	3.15			#N/A	#N/A											Wetland plant community variation across replicate urban to rural gradients: non-native species as both drivers and passengers in systems impacted by anthropogenic land-use
Louisville, Kentucky, USA	US	all	38	24	shrub	12	1.9	0.2	15	1.9	0.2	972546	787.7	5.98791	2.89636	61.23	66868	4.82522	52	1.716	21041522688	750695	28029.4	4.44761	four	Woody plant communities along urban, suburban, and rural streams in Louisville, Kentucky, USA
Louisville, Kentucky, USA	US	all	38	26	tree	24	2.1	0.89	30	2.2	0.82	972546	787.7	5.98791	2.89636	61.23	66868	4.82522	52	1.716	21041522688	750695	28029.4	4.44761	four	Woody Vegetation Composition and Structure in Peri-urban Chongming Island, China
shanghai	US	all	31	27	tree	8	2	1.62	24	2.81	2.01	69.72	588	1.84336	2.76938	27.69	2160	3.33445								Spatiotemporal dynamics of plant diversity in response to farmers’ evolved settlements in Shanghai
Bengaluru	US	all	12	30	tree	8	18.6	4.4	4	14.8	2.6	8520000	15783	6.93044	4.19819	62.26	55355	4.74316	32	1.50515	59321528320	10631615	5579.73	3.74661	one	Differences in tree species diversity along the rural-urban gradient in Bengaluru, India
Montreal	US	all	45	31		39	52.51	12.68	45	58.87	14.38			#N/A	#N/A											Increase in non-native species richness leads to biotic homogenization in vacant lots of a highly urbanized landscape
shanghai	US	all	31	32	tree	333	2.5	0.91	213	2	0.4	24250000	3826	7.38471	3.58274	59.79	222914	5.34814	35	1.54407	558209761280	24472119	22810	4.35813	three	上海城市森林多尺度生态质量评价研究
shanghai	US	all	31	32	shrub	333	3.09	1.55	213	2.68	1.15	24250000	3826	7.38471	3.58274	59.79	222914	5.34814	35	1.54407	558209761280	24472119	22810	4.35813	three	上海城市森林多尺度生态质量评价研究
shanghai	US	all	31	32	shrub	333	3	1.55	213	2.54	0.96	24250000	3826	7.38471	3.58274	59.79	222914	5.34814	35	1.54407	558209761280	24472119	22810	4.35813	three	上海城市森林多尺度生态质量评价研究
shanghai	US	all	31	32	herb	333	8.22	4.07	213	7.86	3.84	24250000	3826	7.38471	3.58274	59.79	222914	5.34814	35	1.54407	558209761280	24472119	22810	4.35813	three	上海城市森林多尺度生态质量评价研究
langfang	US	all	39	34		11	4.96	1.98	46	6.04	3.03	420000	852	5.62325	2.93044	66	9999	3.99996	35	1.54407	4656517632	490411	9495.13	3.9775	two	Effects of urbanization on indigenous plant diversity: a case study of Langfang City，China
shanghai	SR	all	39	1	tree	67	12.42	8.9	28	8.29	6.65	24150000	3809	0.9	7.38292	3.58081	60.71	226332	35		558209761280	24472119	22810	4.35813	three	社会经济因素和绿地管理方式对城乡梯度上植物多样性格局的影响
shanghai	SR	all	31	1	herb	67	43.36	11.98	28	43.71	12.31	24150000	3809	0.9	7.38292	3.58081	60.71	226332	35		558209761280	24472119	22810	4.35813	three	社会经济因素和绿地管理方式对城乡梯度上植物多样性格局的影响
Strasbourg	SR	all	48	2	herb	36	27	60	36	21.4	7.94	277270	3542	NA	5.4429	3.54925	54.52	17121	45		7485444096	422097	17733.9	4.24881	three	Are plant communities mainly determined by anthropogenic land cover along urban riparian corridors?
shanghai	SR	all	31	3	herb	405	4.04	2.49	361	4	2.53	24250000	3826	0.903	7.38471	3.58274	59.79	222914	35		558209761280	24472119	22810	4.35813	three	Distribution patterns and traits of weed communities along an urban–rural gradient under rapid urbanization in Shanghai, China
Winnipeg	SR	all	49	12	herb	5	71.2	5.37	10	67.4	10.01															Impacts of land use on riparian forest along an urban – rural gradient in southern Manitoba
Winnipeg	SR	all	49	12	shrub	5	15.8	3.13	10	14.1	3.07															Impacts of land use on riparian forest along an urban – rural gradient in southern Manitoba
Winnipeg	SR	all	49	12	tree	5	6.8	1.12	10	7.15	1.91															Impacts of land use on riparian forest along an urban – rural gradient in southern Manitoba
Sydney	SR	all	33	14	herb	4	1.02	0.38	3	0.15	0.1	10150000	NA	6.66628	3.00647	58.18	98039	0.4281	43		112955924480	3745334	30159.1	4.47942	four	Invasive weeds in urban riparian zones: the influence of catchment imperviousness and soil chemistry across an urbanization gradient
Sydney	SR	all	33	14		4	2.48	0.38	3	2.56	0.31	10150000	NA	6.66628	3.00647	58.18	98039	0.4281	43		112955924480	3745334	30159.1	4.47942	four	Invasive weeds in urban riparian zones: the influence of catchment imperviousness and soil chemistry across an urbanization gradient
Georgia	SR	all	30	15		44	10.11	3.43	101	9.35	4.07															Non-native plants in the understory of riparian forests across a land use gradient in the Southeast
Georgia	SR	all	30	15		50	8.9	4.63	103	9.3	3.74															Non-native plants in the understory of riparian forests across a land use gradient in the Southeast
shanghai	SR	all	31	19		8	11.9	3.22	8	10.48	2.81		3816	NA	7.38364	3.58161	59.99	223658	35		558209761280	24472119	22810	4.35813	three	Spatiotemporal dynamics of plant diversity in response to farmers’ evolved settlements in Shanghai
Portland	SR	all	45	20		24	4.9	1.47	24	5.6	1.47	485995	1404	NA	5.68663	3.14737	59.78	109887	43		27560605696	1229025	22424.8	4.35073	four	The influence of urbanization on forest stand dynamics in Northwestern Oregon
Morogoro	SR	all	6	21	tree	40	75.2	22.14	40	50.2	96.8	315866	1095	0.713	5.4995	3.03941	36.7	734	40		665606336	361662	1840.41	3.26491	one	Urban sprawl and species movement may decimate natural plant diversity in an Afro-tropical city
municipality of Montes Claros, Minas Gerais state	SR	all	16	22	tree	3	18	1.73	3	15	1	417478	117	0.952	5.62063	2.06819	61.68	4071	32		3761955328	350428	10735.3	4.03081	two	Urbanization alters the composition, but not the diversity and structure, of Neotropical savanna woody plant communities
New York metropolitan	SR	all	40	23	tree	87	83.8	25.62	119	84.5	29.24	8174930	11314	NA	6.91248	4.05362	60.34	591401	46		556301418496	15597301	35666.5	4.55226	four	Urbanization promotes non-native woody species and diverse plant assemblages in the New York metropolitan region
state of Ohio	SR	all	40	24		15	15.91	3.15	15	15.78	3.97															Wetland plant community variation across replicate urban to rural gradients: non-native species as both drivers and passengers in systems impacted by anthropogenic land-use
Louisville, Kentucky, USA	SR	all	38	26	tree	30	2.2	0.82	28	1.9	0.8	972546	787.7	NA	5.98791	2.89636	61.23	66868	52		21041522688	750695	28029.4	4.44761	four	Woody plant communities along urban, suburban, and rural streams in Louisville, Kentucky, USA
shanghai	SR	all	31	27	tree	24	2.81	2.01	114	1.87	2.35	697200	588	NA	1.84336	2.76938	27.69	2160	NA		NA	NA	NA	NA	NA	Woody Vegetation Composition and Structure in Peri-urban Chongming Island, China
Bengaluru	SR	all	12	30	tree	4	14.8	2.6	11	12.7	3.7	8520000	15783	0.91	6.93044	4.19819	62.26	55355	50		59321528320	10631615	5579.73	3.74661	one	Differences in tree species diversity along the rural-urban gradient in Bengaluru, India
Montreal	SR	all	45	31		45	58.87	14.38	47	56.11	11.51															Increase in non-native species richness leads to biotic homogenization in vacant lots of a highly urbanized landscape
Strasbourg	UR	all	48	2	tree	54	16.66	0.007	18	17.25	0.004	277270	3542	5.4429	3.54925	54.52	17121	4.23353	45	1.65321	7485444096	422097	17733.9	4.24881	three	Are plant communities mainly determined by anthropogenic land cover along urban riparian corridors?
Strasbourg	UR	all	48	2	herb	54	26.33	13.45	18	22.75	9.04	277270	3542	5.4429	3.54925	54.52	17121	4.23353	45	1.65321	7485444096	422097	17733.9	4.24881	three	Are plant communities mainly determined by anthropogenic land cover along urban riparian corridors?
Esquel	UN	all		4		12	3.33	1.22	24	4.56	1.59															Do small cities affect bird assemblages? An 6 evaluation from Patagonia
Cincinnati		all	39	7	tree	32	6.83	2.59	34	10	3.6															Effects of natural and anthropogenic environmental influences on tree community composition and structure in forests along an urban-wildland gradient in southwestern Ohio
Ottawa	UR	all		9		11	50.45	8.48	18	51.17	19.18															Effects of surrounding urbanization on non-native flora in small forest patches
Ottawa	RN	all		9		18	51.17	19.18	15	61.33	14.02															Effects of surrounding urbanization on non-native flora in small forest patches
guangzhou		all	23	11	tree	5	49	13	5	69	18	12700800	1708	7.10383	3.23249	52.29	536083	5.72923			291848847360	40589878	7190.19	3.85674	two	Impact of atmospheric nitrogen deposition on soil properties and herb-layer diversity in remnant forests along an urban–rural gradient in Guangzhou, southern China
guangzhou		all	23	11	shrub	5	57	15.65	5	108	20.12	12700800	1708	7.10383	3.23	52.29	536083	5.72923			291848847360	40589878	7190.19	3.85674	two	Impact of atmospheric nitrogen deposition on soil properties and herb-layer diversity in remnant forests along an urban–rural gradient in Guangzhou, southern China
guangzhou		all	23	11	herb	5	25	6.71	5	73	13.42	12700800	1708	7.10383	3.23249	52.29	536083	5.72923			291848847360	40589878	7190.19	3.85674	two	Impact of atmospheric nitrogen deposition on soil properties and herb-layer diversity in remnant forests along an urban–rural gradient in Guangzhou, southern China
Puerto Rico	UR	all		16	tree	24	4.91	1.68	3	13.3	0.52															Patterns in understory woody diversity and soil nitrogen across native- and non-native-urban tropical forests
Winnipeg	RN	all	49	12	herb	10	67.4	10.01	5	72.6	14.09															Impacts of land use on riparian forest along an urban – rural gradient in southern Manitoba
Winnipeg	RN	all	49	12	shrub	10	14.1	3.07	5	14.8	2.24															Impacts of land use on riparian forest along an urban – rural gradient in southern Manitoba
Winnipeg	RN	all	49	12	tree	10	7.15	1.91	5	7	1.34															Impacts of land use on riparian forest along an urban – rural gradient in southern Manitoba
Georgia	RN	all	30	15		101	9.35	4.07	70	9.12	1.63															Non-native plants in the understory of riparian forests across a land use gradient in the Southeast
Georgia	RN	all	30	15		103	9.3	3.74	72	8.75	4.31															Non-native plants in the understory of riparian forests across a land use gradient in the Southeast
Portland	RN	all	45	20		24	5.6	1.47	3	6	0	485995	1404	5.68663	3.14737	59.78	109887	5.04095	43	1.63347	27560605696	1229025	22424.8	4.35073	four	The influence of urbanization on forest stand dynamics in Northwestern Oregon
shanghai	RN	all	31	27	tree	114	1.87	2.35	34	1.67	1.11	69.72	588	1.84336	2.76938	27.69	2160	3.33445								Woody Vegetation Composition and Structure in Peri-urban Chongming Island, China
Central Arizona–Phoenix region	UR	all		28		97	8	7.1	23	0.5	1.3															Socioeconomics drive urban plant diversity
north of Munich	US	all	48	29		8	60.62	7.41	7	67.43	9.2															Species diversity and life history traits in calcareous grasslands vary along an urbanization gradient
shanghai	SR	native	31	1		67	29.43	7.44	28	30.79	8.46	24150000	3809	7.38292	3.58081	60.71	226332	5.35475			558209761280	24472119	22810	4.35813	three	社会经济因素和绿地管理方式对城乡梯度上植物多样性格局的影响
Winnipeg	US	native	49	12		5	20.2	8.72	5	58	5.14															Impacts of land use on riparian forest along an urban – rural gradient in southern Manitoba
Winnipeg	SR	native	49	12		5	58	5.14	10	55.8	10.9															Impacts of land use on riparian forest along an urban – rural gradient in southern Manitoba
Winnipeg	RN	native	49	12		10	55.8	10.9	5	68.5	12.3															Impacts of land use on riparian forest along an urban – rural gradient in southern Manitoba
Sydney	US	native	33	14		3	0.28	0.1	4	1.46	0.32	4637436	1015	6.66628	3.00647	58.18	98039	4.9914	43	1.63347	112955924480	3745334	30159.1	4.47942	four	Invasive weeds in urban riparian zones: the influence of catchment imperviousness and soil chemistry across an urbanization gradient
Sydney	SR	native	33	14		4	1.46	0.32	3	2.41	0.1	4637436	1015	6.66628	3.00647	58.18	98039	4.9914	43	1.63347	112955924480	3745334	30159.1	4.47942	four	Invasive weeds in urban riparian zones: the influence of catchment imperviousness and soil chemistry across an urbanization gradient
Georgia	US	native	30	15		24	37	5.66	44	42.33	0.58															Non-native plants in the understory of riparian forests across a land use gradient in the Southeast
Georgia	SR	native	30	15		44	42.33	0.58	101	44.5	5.5															Non-native plants in the understory of riparian forests across a land use gradient in the Southeast
Georgia	RN	native	30	15		101	44.5	5.5	70	40.25	9.22															Non-native plants in the understory of riparian forests across a land use gradient in the Southeast
shanghai	SR	native	31	19		8	8.06	1.72	8	7.36	1.51															Spatiotemporal dynamics of plant diversity in response to farmers’ evolved settlements in Shanghai
Morogoro	SR	native	6	22		40	19.23	2.74	40	10.77	8.87	417478	117	5.62063	2.06819	61.68	4071	3.6097	32	1.50515	3761955328	350428	10735.3	4.03081	two	Urban sprawl and species movement may decimate natural plant diversity in an Afro-tropical city
New York metropolitan	US	native	40	23		58	61.1	18.28	87	64.6	14.92	8174930	11314	6.91248	4.05362	60.34	591401	5.77188	45	1.65321	556301418496	15597301	35666.5	4.55226	four	Revegetation of subtropical soil slopes: Groundcover performance and the implications of urban development and slope features on plant community
New York metropolitan	SR	native	40	23		87	64.6	14.92	119	69.1	15.27	8174930	11314	6.91248	4.05362	60.34	591401	5.77188	46	1.66276	556301418496	15597301	35666.5	4.55226	four	Revegetation of subtropical soil slopes: Groundcover performance and the implications of urban development and slope features on plant community
state of Ohio	US	native	40	24		15	9	0.78	15	10.89	1.24															Wetland plant community variation across replicate urban to rural gradients: non-native species as both drivers and passengers in systems impacted by anthropogenic land-use
state of Ohio	SR	native	40	24		15	10.89	1.24	15	11.67	1.31															Wetland plant community variation across replicate urban to rural gradients: non-native species as both drivers and passengers in systems impacted by anthropogenic land-use
Montreal	US	native	45	31		39	19.48	7.57	45	20.42	6.23															Increase in non-native species richness leads to biotic homogenization in vacant lots of a highly urbanized landscape
Montreal	SR	native	46	31		45	20.42	6.23	47	22.22	8.37															Increase in non-native species richness leads to biotic homogenization in vacant lots of a highly urbanized landscape
shanghai	US	introduced	31	1		39	24.72	7.87	67	25.64	7.35	24150000	3809	7.38292	3.58081	60.71	226332	5.35475			558209761280	24472119	22810	4.35813	three	社会经济因素和绿地管理方式对城乡梯度上植物多样性格局的影响
shanghai	SR	introduced	31	1		67	25.64	7.35	52	20.75	8.01	24150000	3809	7.38292	3.58081	60.71	226332	5.35475			558209761280	24472119	22810	4.35813	three	社会经济因素和绿地管理方式对城乡梯度上植物多样性格局的影响
Pavlodar, Kazakhstan	RN	introduced	52	8	herb	36	5.59	3.27	36	1.26	2.53															Effects of road type and urbanization on the diversity and abundance of alien species in roadside verges in Western Siberia
otawa	UR	introduced	45	9		11	9.27	2.8	18	5.83	2.66															Effects of surrounding urbanization on non-native flora in small forest patches
otawa	RN	introduced	45	9		18	5.83	2.66	15	7.4	3.62															Effects of surrounding urbanization on non-native flora in small forest patches
Cleveland	US	introduced	41	10	tree	54	2.12	2.42	56	2.26	2.47	372624	1851	5.57127	3.26741	61.64	130131	5.11438	50	1.69897	36591910912	1188874	30778.6	4.48825	four	Exotic trees contribute to urban forest diversity and ecosystem services in inner-city Cleveland, OH_x0002_
Winnipeg	US	introduced	49	12	herb	5	33.2	9.17	5	71.2	5.37															Impacts of land use on riparian forest along an urban – rural gradient in southern Manitoba
Winnipeg	SR	introduced	49	12	herb	5	71.2	5.37	10	67.4	10.01															Impacts of land use on riparian forest along an urban – rural gradient in southern Manitoba
Winnipeg	RN	introduced	49	12	herb	10	67.4	10.01	5	72.6	14.09															Impacts of land use on riparian forest along an urban – rural gradient in southern Manitoba
Georgia	US	introduced	30	15		24	13.5	3.54	44	6	2.65															Non-native plants in the understory of riparian forests across a land use gradient in the Southeast
Georgia	SR	introduced	30	15		44	6	2.65	101	4	1.15															Non-native plants in the understory of riparian forests across a land use gradient in the Southeast
Georgia	RN	introduced	30	15		101	4	1.15	70	4	1.15															Non-native plants in the understory of riparian forests across a land use gradient in the Southeast
Georgia	US	introduced	30	15		24	9	1.41	44	4.33	2.31															Non-native plants in the understory of riparian forests across a land use gradient in the Southeast
Georgia	SR	introduced	30	15		44	4.33	2.31	101	4.5	1.05															Non-native plants in the understory of riparian forests across a land use gradient in the Southeast
Georgia	RN	introduced	30	15		101	4.5	1.05	70	3.25	1.26															Non-native plants in the understory of riparian forests across a land use gradient in the Southeast
Pavlodar, Kazakhstan	US	introduced	52	17		14	11.9	2.24	11	9.3	3.98	336810	535	5.52738	2.72835	54.42	18285	4.26209	35	1.54407	2119963904	235888	8987.16	3.95362	two	Patterns in understory woody diversity and soil nitrogen across native- and non-native-urban tropical forests
shanghai	US	introduced	31	19		6	5.65	2.31	8	3.83	1.92	24190000	3816	7.38364	3.58161	59.99	223658	5.34958	35		558209761280	24472119	22810	4.35813	three	Spatiotemporal dynamics of plant diversity in response to farmers’ evolved settlements in Shanghai
shanghai	SR	introduced	13	19		8	3.83	1.92	8	3.13	1.31	24190000	3816	7.38364	3.58161	59.99	223658	5.34958	35		558209761280	24472119	22810	4.35813	three	Spatiotemporal dynamics of plant diversity in response to farmers’ evolved settlements in Shanghai
Morogoro	US	introduced	6	21	tree	40	63.59	1.69	40	60	3.8	315866	1095	5.4995	3.03941	36.7	734	2.8657	40	1.60206	665606336	361662	1840.41	3.26491	one	Urban sprawl and species movement may decimate natural plant diversity in an Afro-tropical city
Morogoro	SR	introduced	6	21	tree	40	60	3.8	40	43.94	23.03	315866	1095	5.4995	3.03941	36.7	734	2.8657	40	1.60206	665606336	361662	1840.41	3.26491	one	Urban sprawl and species movement may decimate natural plant diversity in an Afro-tropical city
New York metropolitan	US	introduced	40	23	tree	58	20.9	6.85	87	19.2	7.46	8174930	11314	6.91248	4.05362	60.34	591401	5.77188	45	1.65321	556301418496	15597301	35666.5	4.55226	four	Urbanization promotes non-native woody species and diverse plant assemblages in the New York metropolitan region
New York metropolitan	SR	introduced	40	23	tree	87	19.2	7.46	119	15.4	5.45	8174930	11314	6.91248	4.05362	60.34	591401	5.77188	45	1.65321	556301418496	15597301	35666.5	4.55226	four	Urbanization promotes non-native woody species and diverse plant assemblages in the New York metropolitan region
state of Ohio	US	introduced	40	24		15	6.39	0.72	15	5.02	0.72															Wetland plant community variation across replicate urban to rural gradients: non-native species as both drivers and passengers in systems impacted by anthropogenic land-use
state of Ohio	SR	introduced	40	24		15	5.02	0.72	15	4.11	0.52															Wetland plant community variation across replicate urban to rural gradients: non-native species as both drivers and passengers in systems impacted by anthropogenic land-use
north of Munich	UR	introduced	48	29		8	5.25	2.66	7	2.14	1.21															Species diversity and life history traits in calcareous grasslands vary along an urbanization gradient
Montreal	US	introduced	45	31		39	33.03	13.21	45	38.45	14.61															Increase in non-native species richness leads to biotic homogenization in vacant lots of a highly urbanized landscape
Montreal	SR	introduced	45	31		45	38.45	14.61	47	33.89	11.34															Increase in non-native species richness leads to biotic homogenization in vacant lots of a highly urbanized landscape

## Sheet: Sheet2
variables in meta-analysis dataset means in article
plant	Plant types
gradient	gradient
area	Native/Introduced
logpop	City size
logdensity	Density
NTL mean	Night light index
latitude	latitude
logGDPA	GDP per capita
group	Development group
average greeness	Greenness
